# Supplementary material for: Integrated cooling (i-Cool) textile of heat conduction and sweat transportation for personal perspiration management
Source: Nat Commun. 2021 Oct 21;12:6122. doi: 10.1038/s41467-021-26384-8 (PMC8531342; doi:10.1038/s41467-021-26384-8)
Supplement: Supplementary file 4 — Supplementary Dataset 1 [file 41467_2021_26384_MOESM4_ESM.zip]

Archive with 1 entries (1 files):
- Supplementary Data file (modelling parameter definition).pdf
